# Supplementary material for: A Retrospective Database Analysis to Estimate the Burden of Acute Otitis Media in Children Aged <15 Years in the Veneto Region (Italy)
Source: Children (Basel). 2022 Mar 19;9(3):436. doi: 10.3390/children9030436 (PMC8947099; doi:10.3390/children9030436)
Supplement: Supplementary file 1 [file children-09-00436-s001.zip]

Archive with 1 entries (1 files):
- children-1524614-supplementary.pdf
